# Supplementary material for: The scholar’s best friend: research trends in dog cognitive and behavioral studies
Source: Anim Cogn. 2020 Nov 21;24(3):541–53. doi: 10.1007/s10071-020-01448-2 (PMC8128826; doi:10.1007/s10071-020-01448-2)
Supplement: Supplementary file 1 — Online Resource 1 Information about sources ordered according to the scores (S) of the principal component analysis from 1993 to 2005 ("earlier analysis"). NP: the number of publications; TC: total citations; h-index: journal’s number of published articles (h), each of which has been cited in other papers at least h time; g-index: the largest number such that the top g articles received at least g2citations; m-index: the ratio h/n, where h is the h-index and n the number of years since the first published paper. The first three items are in bold (XLSX 19 KB) [file 10071_2020_1448_MOESM1_ESM.xlsx]

## Sheet: 1985-2019
	Sources Impact - EA
	Source	S	NP	TC	h_index	g_index	m_index
	APPLIED ANIMAL BEHAVIOUR SCIENCE	11.4378	89	4927	46	68	1.64286
	JOURNAL OF THE AMERICAN VETERINARY MEDICAL ASSOCIATION	3.21691	24	1442	19	24	0.678571
	JOURNAL OF COMPARATIVE PSYCHOLOGY	2.63965	17	1650	17	17	0.607143
	ANIMAL WELFARE	0.934259	11	476	10	11	0.384615
	ANIMAL BEHAVIOUR	0.836081	9	680	9	9	0.375
	BEHAVIOURAL PROCESSES	0.450449	8	390	8	8	0.296296
	PHYSIOLOGY & BEHAVIOR	0.321815	7	483	7	7	0.259259
	ANTHROZOOS	0.230596	7	274	7	7	0.269231
	ANIMAL COGNITION	0.213161	6	428	6	6	0.285714
	BEHAVIORAL NEUROSCIENCE	-0.30283	4	292	4	4	0.148148
	SCIENCE	-0.355377	2	789	2	2	0.105263
	BEHAVIOUR	-0.482967	3	271	3	3	0.115385
	BEHAVIOURAL BRAIN RESEARCH	-0.643184	3	165	2	3	0.08
	LEARNING & MEMORY	-0.676678	2	172	2	2	0.1
	JOURNAL OF EXPERIMENTAL BIOLOGY	-0.701213	2	208	2	2	0.0714286
	ACTA VETERINARIA BRNO	-0.727948	2	19	2	2	0.117647
	ANIMAL LEARNING & BEHAVIOR	-0.753533	2	105	2	2	0.0714286
	SOCIETY & ANIMALS	-0.758199	2	50	2	2	0.0869565
	ETHOLOGY	-0.7682	2	41	2	2	0.0833333
	CURRENT BIOLOGY	-0.780349	1	336	1	1	0.0555556
	PSYCHOLOGICAL REPORTS	-0.792539	2	12	2	2	0.0769231
	ANIMAL CONSERVATION	-0.919849	1	70	1	1	0.0526316
	CHEMICAL SENSES	-0.923346	1	34	1	1	0.0625
	BEHAVIOR GENETICS	-0.932738	1	36	1	1	0.0555556
	JOURNAL OF ANIMAL SCIENCE	-0.935459	1	21	1	1	0.0588235
	JOURNAL OF COMMUNITY PSYCHOLOGY	-0.936801	1	28	1	1	0.0555556
	ACTA BIOLOGICA HUNGARICA	-0.950327	1	10	1	1	0.0526316
	JOURNAL OF GENERAL PSYCHOLOGY	-0.959881	1	33	1	1	0.0384615
	ACTA VETERINARIA SCANDINAVICA	-0.962014	1	14	1	1	0.0434783
	CANINE PRACTICE	-0.970652	1	16	1	1	0.037037
	NEW ZEALAND VETERINARY JOURNAL	-0.97129	1	6	1	1	0.04
	JOURNAL OF ETHOLOGY	-0.973322	1	2	1	1	0.04
	JOURNAL OF SMALL ANIMAL PRACTICE	-0.976698	1	8	1	1	0.0357143
	AMERICAN JOURNAL OF PSYCHOLOGY	-1.12531	1	0	0	0	0

## Sheet: PCA_HID
0.990785	-0.103797
0.987595	-0.0956443
0.994593	0.100644
0.997989	-0.0167186
0.992923	0.114696

## Sheet: PCA_HID1
11.4378	-0.455773
3.21691	0.463231
2.63965	0.383827
0.934259	0.422952
0.836081	0.31982
0.450449	0.308621
0.230596	0.301469
0.321815	0.173639
0.213161	0.23318
-0.30283	0.0148299
-0.482967	-0.0525747
-0.643184	-0.119737
-0.727948	0.0655475
-0.753533	-0.0646714
-0.7682	-0.00921436
-0.701213	-0.118612
-0.676678	-0.0471016
-0.792539	-0.00584137
-0.355377	-0.360521
-0.758199	-0.00725004
-0.950327	-0.0675821
-0.962014	-0.0865466
-1.12531	-0.210084
-0.919849	-0.0990038
-0.932738	-0.0758093
-0.970652	-0.0994652
-0.923346	-0.0619632
-0.780349	-0.232918
-0.935459	-0.0619309
-0.936801	-0.0716197
-0.973322	-0.0866727
-0.959881	-0.105743
-0.976698	-0.0977135
-0.97129	-0.0887675

## Sheet: PCA_HID2
0.446313	-0.497753
0.444877	-0.458656
0.448029	0.482631
0.449559	-0.080173
0.447277	0.550015
11.4378	-0.455773
3.21691	0.463231
2.63965	0.383827
0.934259	0.422952
0.836081	0.31982
0.450449	0.308621
0.230596	0.301469
0.321815	0.173639
0.213161	0.23318
-0.30283	0.0148299
-0.482967	-0.0525747
-0.643184	-0.119737
-0.727948	0.0655475
-0.753533	-0.0646714
-0.7682	-0.00921436
-0.701213	-0.118612
-0.676678	-0.0471016
-0.792539	-0.00584137
-0.355377	-0.360521
-0.758199	-0.00725004
-0.950327	-0.0675821
-0.962014	-0.0865466
-1.12531	-0.210084
-0.919849	-0.0990038
-0.932738	-0.0758093
-0.970652	-0.0994652
-0.923346	-0.0619632
-0.780349	-0.232918
-0.935459	-0.0619309
-0.936801	-0.0716197
-0.973322	-0.0866727
-0.959881	-0.105743
-0.976698	-0.0977135
-0.97129	-0.0887675
