# Supplementary material for: The scholar’s best friend: research trends in dog cognitive and behavioral studies
Source: Anim Cogn. 2020 Nov 21;24(3):541–53. doi: 10.1007/s10071-020-01448-2 (PMC8128826; doi:10.1007/s10071-020-01448-2)
Supplement: Supplementary file 2 — Online Resource 2 Information about sources ordered according to the scores (S) of the principal component analysis from 2006 to 2018 ("recent analysis": RA). NP: the number of publications; TC: total citations; h-index: journal’s number of published articles (h), each of which has been cited in other papers at least h time; g-index: the largest number such that the top g articles received at least g2citations; m-index: the ratio h/n, where h is the h-index and n the number of years since the first published paper. The first three items are in bold (XLSX 25 KB) [file 10071_2020_1448_MOESM2_ESM.xlsx]

## Sheet: 1985-2019
	Sources Impact - RA
	Source	S	NP	TC	h_index	g_index	m_index
	APPLIED ANIMAL BEHAVIOUR SCIENCE	11.3923	227	4063	35	48	2.33333
	ANIMAL COGNITION	8.38304	127	2736	30	44	2
	JOURNAL OF VETERINARY BEHAVIOR-CLINICAL APPLICATIONS AND RESEARCH	7.22223	218	2076	23	29	1.53333
	PLOS ONE	5.83367	120	1516	21	33	1.61538
	BEHAVIOURAL PROCESSES	5.22893	84	1365	22	33	1.46667
	ANIMAL BEHAVIOUR	4.5893	39	1254	21	35	1.4
	PHYSIOLOGY & BEHAVIOR	2.0544	30	523	12	22	0.8
	JOURNAL OF COMPARATIVE PSYCHOLOGY	1.90715	30	585	10	24	0.666667
	ANIMAL WELFARE	1.29322	22	250	11	15	0.733333
	SCIENTIFIC REPORTS	1.11359	37	160	8	10	0.888889
	FRONTIERS IN PSYCHOLOGY	0.851347	26	168	7	11	0.777778
	ANTHROZOOS	0.752398	19	208	8	14	0.533333
	JOURNAL OF APPLIED ANIMAL WELFARE SCIENCE	0.537855	16	172	7	13	0.5
	LEARNING AND MOTIVATION	0.302301	7	105	6	7	0.75
	BEHAVIOUR	0.24935	11	137	6	11	0.461538
	ETHOLOGY	0.230323	8	242	7	8	0.466667
	HORMONES AND BEHAVIOR	0.156501	8	336	6	8	0.4
	BEHAVIOURAL BRAIN RESEARCH	0.110468	7	158	7	7	0.466667
	CURRENT DIRECTIONS IN PSYCHOLOGICAL SCIENCE	0.0110106	10	43	4	6	0.666667
	PROCEEDINGS OF THE NATIONAL ACADEMY OF SCIENCES OF THE UNITED STATES OF AMERICA	-0.0126874	6	337	5	6	0.416667
	LEARNING & BEHAVIOR	-0.0238409	22	72	4	8	0.4
	GENES BRAIN AND BEHAVIOR	-0.0780483	6	175	6	6	0.4
	BIOLOGY LETTERS	-0.0877938	7	203	5	7	0.384615
	SOCIETY & ANIMALS	-0.0910162	14	68	5	8	0.357143
	BEHAVIOR GENETICS	-0.132601	6	101	6	6	0.4
	INTERACTION STUDIES	-0.173807	9	101	4	9	0.333333
	PROCEEDINGS OF THE ROYAL SOCIETY B-BIOLOGICAL SCIENCES	-0.181346	5	66	5	5	0.5
	LATERALITY	-0.254093	6	56	5	6	0.384615
	JOURNAL OF THE EXPERIMENTAL ANALYSIS OF BEHAVIOR	-0.30658	6	60	4	6	0.4
	ROYAL SOCIETY OPEN SCIENCE	-0.332764	11	27	3	4	0.5
	ANIMAL GENETICS	-0.380792	6	125	4	6	0.285714
	CHEMICAL SENSES	-0.425475	6	92	4	6	0.266667
	CURRENT BIOLOGY	-0.42588	4	221	4	4	0.285714
	ANIMALS	-0.42785	23	20	2	3	0.4
	BEHAVIORAL AND BRAIN FUNCTIONS	-0.46272	4	102	4	4	0.333333
	ANIMAL CONSERVATION	-0.47487	3	20	3	3	0.5
	FRONTIERS IN VETERINARY SCIENCE	-0.485765	18	18	2	3	0.4
	SCIENCE	-0.524556	3	315	3	3	0.25
	FRONTIERS IN AGING NEUROSCIENCE	-0.535776	4	40	3	4	0.375
	AGE	-0.63897	3	39	3	3	0.333333
	PEERJ	-0.647349	5	37	2	5	0.285714
	INTERNATIONAL JOURNAL OF ENVIRONMENTAL RESEARCH AND PUBLIC HEALTH	-0.651503	3	22	3	3	0.333333
	JOURNAL OF ETHOLOGY	-0.670094	4	39	3	4	0.25
	JOURNAL OF ANIMAL AND VETERINARY ADVANCES	-0.680414	4	25	3	4	0.25
	JOURNAL OF SMALL ANIMAL PRACTICE	-0.689092	4	65	3	4	0.214286
	ACTA VETERINARIA BRNO	-0.69969	6	20	3	4	0.214286
	FORENSIC SCIENCE INTERNATIONAL	-0.757343	3	51	3	3	0.214286
	AUSTRALIAN VETERINARY JOURNAL	-0.761844	3	21	3	3	0.230769
	JOURNAL OF APPLIED BEHAVIOR ANALYSIS	-0.781639	3	12	2	3	0.285714
	ACTA ETHOLOGICA	-0.829985	2	25	2	2	0.285714
	JOURNAL OF RESEARCH IN PERSONALITY	-0.861132	2	107	2	2	0.2
	NATURE	-0.922172	1	309	1	1	0.125
	ACTA VETERINARIA-BEOGRAD	-0.936327	2	5	2	2	0.2
	BEHAVIORAL ECOLOGY AND SOCIOBIOLOGY	-0.944672	2	42	2	2	0.166667
	JOURNAL OF EXPERIMENTAL BIOLOGY	-0.951334	2	11	2	2	0.181818
	JOURNAL OF ANIMAL SCIENCE	-0.953949	2	48	2	2	0.153846
	NEW ZEALAND VETERINARY JOURNAL	-0.990614	2	28	2	2	0.133333
	NEUROSCIENCE AND BIOBEHAVIORAL REVIEWS	-1.00289	2	3	1	1	0.25
	BIOLOGICAL REVIEWS	-1.0068	1	13	1	1	0.25
	FRONTIERS IN BEHAVIORAL NEUROSCIENCE	-1.01344	1	4	1	1	0.25
	JOURNAL OF ANIMAL BREEDING AND GENETICS	-1.01565	1	1	1	1	0.25
	QUARTERLY JOURNAL OF EXPERIMENTAL PSYCHOLOGY	-1.03254	3	5	1	2	0.166667
	INTELLIGENCE	-1.06097	1	12	1	1	0.2
	SOCIAL COGNITIVE AND AFFECTIVE NEUROSCIENCE	-1.06245	1	10	1	1	0.2
	ACTA VETERINARIA SCANDINAVICA	-1.06835	1	2	1	1	0.2
	MAMMALIAN BIOLOGY	-1.09438	1	15	1	1	0.166667
	ACTA BIOLOGICA HUNGARICA	-1.10028	1	7	1	1	0.166667
	JOURNAL OF VETERINARY SCIENCE	-1.10147	4	6	1	2	0.0909091
	FRONTIERS IN PSYCHIATRY	-1.10323	1	3	1	1	0.166667
	JOURNAL OF ENVIRONMENTAL PSYCHOLOGY	-1.12195	1	38	1	1	0.125
	AGGRESSIVE BEHAVIOR	-1.12278	1	11	1	1	0.142857
	CURRENT SCIENCE	-1.13015	1	1	1	1	0.142857
	ANIMAL SCIENCE PAPERS AND REPORTS	-1.14554	1	6	1	1	0.125
	JOURNAL OF APPLIED ANIMAL RESEARCH	-1.15131	2	3	1	1	0.111111
	COGNITION & EMOTION	-1.16154	1	54	1	1	0.0769231
	ITALIAN JOURNAL OF ANIMAL SCIENCE	-1.1642	5	4	1	1	0.0666667
	PSYCHOLOGICAL REPORTS	-1.18345	1	4	1	1	0.0909091
	STRESS-THE INTERNATIONAL JOURNAL ON THE BIOLOGY OF STRESS	-1.18492	1	2	1	1	0.0909091
	JOURNAL OF GENERAL PSYCHOLOGY	-1.19376	1	1	1	1	0.0833333
	JOURNAL OF EXPERIMENTAL PSYCHOLOGY-ANIMAL BEHAVIORAL PROCESSES	-1.19837	1	12	1	1	0.0714286
	ANIMAL CELLS AND SYSTEMS	-1.20061	1	1	1	1	0.0769231
	ACTA VETERINARIA HUNGARICA	-1.20574	1	2	1	1	0.0714286
	INTEGRATIVE PSYCHOLOGICAL AND BEHAVIORAL SCIENCE	-1.40207	1	0	0	0	0
	LEARNING & MEMORY	-1.40207	1	0	0	0	0
	MEMORY & COGNITION	-1.40207	1	0	0	0	0

## Sheet: PCA_HID
0.966286	0.165808
0.940167	0.312721
0.98943	-0.116764
0.969495	-0.209175
0.974145	-0.139512

## Sheet: PCA_HID1
11.3923	1.4919
7.22223	2.11914
8.38304	-0.480365
5.83367	-0.166033
5.22893	-0.840021
4.5893	-1.72802
1.11359	-0.31171
1.90715	-0.775643
2.0544	-0.896424
0.851347	-0.431425
-0.42785	0.294357
1.29322	-0.778195
-0.0238409	-0.0159756
0.752398	-0.539674
-0.485765	0.202755
0.537855	-0.50198
-0.0910162	-0.172286
0.24935	-0.447603
-0.332764	-0.0812734
0.0110106	-0.350149
-0.173807	-0.23264
0.230323	-0.337152
0.156501	-0.189943
0.110468	-0.357938
-0.0877938	-0.188397
0.302301	-0.558149
-0.69969	0.0346036
-0.380792	-0.0918169
-0.132601	-0.272319
-0.425475	-0.09788
-0.0780483	-0.227251
-0.30658	-0.215614
-0.254093	-0.247552
-0.0126874	-0.10003
-1.1642	0.342579
-0.647349	-0.0333628
-0.181346	-0.296108
-0.46272	-0.080166
-0.42588	0.0273962
-0.535776	-0.107789
-0.680414	-0.0248205
-0.670094	-0.0162941
-0.689092	0.0258563
-1.10147	0.259407
-0.63897	-0.047324
-0.47487	-0.181702
-0.761844	0.0172863
-0.757343	0.0477029
-0.651503	-0.0576775
-0.781639	0.0121575
-1.03254	0.184901
-0.524556	0.182172
-0.829985	0.050448
-0.936327	0.101425
-0.944672	0.14852
-0.953949	0.161621
-1.15131	0.254991
-0.951334	0.118476
-0.861132	0.163546
-1.00289	0.152653
-0.990614	0.164555
-1.10028	0.198415
-1.20574	0.265545
-1.06835	0.170809
-1.12278	0.218395
-1.20061	0.260887
-1.14554	0.228507
-1.0068	0.140666
-1.16154	0.293166
-1.13015	0.212304
-1.01344	0.135185
-1.10323	0.195979
-1.40207	0.406245
-1.06097	0.176899
-1.01565	0.133358
-1.12195	0.247996
-1.19837	0.271635
-1.19376	0.256164
-1.40207	0.406245
-1.09438	0.203287
-1.40207	0.406245
-0.922172	0.413044
-1.18345	0.252409
-1.06245	0.175681
-1.18492	0.251191

## Sheet: PCA_HID2
0.446405	0.368792
0.434338	0.695557
0.457097	-0.259708
0.447887	-0.465248
0.450036	-0.310303
11.3923	1.4919
7.22223	2.11914
8.38304	-0.480365
5.83367	-0.166033
5.22893	-0.840021
4.5893	-1.72802
1.11359	-0.31171
1.90715	-0.775643
2.0544	-0.896424
0.851347	-0.431425
-0.42785	0.294357
1.29322	-0.778195
-0.0238409	-0.0159756
0.752398	-0.539674
-0.485765	0.202755
0.537855	-0.50198
-0.0910162	-0.172286
0.24935	-0.447603
-0.332764	-0.0812734
0.0110106	-0.350149
-0.173807	-0.23264
0.230323	-0.337152
0.156501	-0.189943
0.110468	-0.357938
-0.0877938	-0.188397
0.302301	-0.558149
-0.69969	0.0346036
-0.380792	-0.0918169
-0.132601	-0.272319
-0.425475	-0.09788
-0.0780483	-0.227251
-0.30658	-0.215614
-0.254093	-0.247552
-0.0126874	-0.10003
-1.1642	0.342579
-0.647349	-0.0333628
-0.181346	-0.296108
-0.46272	-0.080166
-0.42588	0.0273962
-0.535776	-0.107789
-0.680414	-0.0248205
-0.670094	-0.0162941
-0.689092	0.0258563
-1.10147	0.259407
-0.63897	-0.047324
-0.47487	-0.181702
-0.761844	0.0172863
-0.757343	0.0477029
-0.651503	-0.0576775
-0.781639	0.0121575
-1.03254	0.184901
-0.524556	0.182172
-0.829985	0.050448
-0.936327	0.101425
-0.944672	0.14852
-0.953949	0.161621
-1.15131	0.254991
-0.951334	0.118476
-0.861132	0.163546
-1.00289	0.152653
-0.990614	0.164555
-1.10028	0.198415
-1.20574	0.265545
-1.06835	0.170809
-1.12278	0.218395
-1.20061	0.260887
-1.14554	0.228507
-1.0068	0.140666
-1.16154	0.293166
-1.13015	0.212304
-1.01344	0.135185
-1.10323	0.195979
-1.40207	0.406245
-1.06097	0.176899
-1.01565	0.133358
-1.12195	0.247996
-1.19837	0.271635
-1.19376	0.256164
-1.40207	0.406245
-1.09438	0.203287
-1.40207	0.406245
-0.922172	0.413044
-1.18345	0.252409
-1.06245	0.175681
-1.18492	0.251191
