# Supplementary material for: The scholar’s best friend: research trends in dog cognitive and behavioral studies
Source: Anim Cogn. 2020 Nov 21;24(3):541–53. doi: 10.1007/s10071-020-01448-2 (PMC8128826; doi:10.1007/s10071-020-01448-2)
Supplement: Supplementary file 3 — Online Resource 3 Information about countries production ordered by the total number of publications by corresponding authors (CNP) from 1993 to 2005 ("earlier analysis"). CFreq: citation frequency according to the publication by the corresponding author; SCP: single country publications (i.e. number of articles in which all authors belong to the same country); MCP: multiple countries publications (i.e. number of articles including at least a co-author working in a different country with respect to the corresponding author); TNP: the number of publications; TC: total citation received; The first three items are in bold (XLSX 11 KB) [file 10071_2020_1448_MOESM3_ESM.xlsx]

## Sheet: Sheet1
		Country Production - EA
		Region	CNP	CFreq	SCP	MCP	MCP_Ratio	TNP	TC
		USA	56	0.26415	27	29	0.518	69	3235
		UNITED KINGDOM	27	0.12736	16	11	0.407	24	1293
		HUNGARY	23	0.10849	21	2	0.087	40	2317
		CANADA	19	0.08962	10	9	0.474	43	1178
		IRELAND	12	0.0566	12	0	0	12	561
		AUSTRALIA	11	0.05189	7	4	0.364	14	365
		SWEDEN	11	0.05189	8	3	0.273	13	832
		NETHERLANDS	9	0.04245	9	0	0	18	1013
		GERMANY	7	0.03302	4	3	0.429	7	959
		INDIA	5	0.02358	5	0	0	11	186
		JAPAN	5	0.02358	3	2	0.4	5	82
		SWITZERLAND	5	0.02358	5	0	0	8	215
		ITALY	4	0.01887	2	2	0.5	11	293
		NORWAY	4	0.01887	4	0	0	7	107
		CZECH REPUBLIC	2	0.00943	2	0	0	7	19
		DENMARK	2	0.00943	2	0	0	4	55
		FRANCE	2	0.00943	0	2	1	3	66
		ISRAEL	2	0.00943	2	0	0	2	84
		NEW ZEALAND	2	0.00943	1	1	0.5	1	45
		SOUTH AFRICA	2	0.00943	1	1	0.5	4	86
		FINLAND	1	0.00472	0	1	1	1	5
		TAIWAN	1	0.00472	1	0	0	1	244
