# Supplementary material for: The scholar’s best friend: research trends in dog cognitive and behavioral studies
Source: Anim Cogn. 2020 Nov 21;24(3):541–53. doi: 10.1007/s10071-020-01448-2 (PMC8128826; doi:10.1007/s10071-020-01448-2)
Supplement: Supplementary file 4 — Online Resource 4 Information about countries production ordered by the total number of publications by corresponding authors (CNP) from 2006 to 2018 ("recent analysis": RA). CFreq: citation frequency according to the publication by the corresponding author; SCP: single-country publications (i.e. number of articles in which all authors belong to the same country); MCP: multiple-country publications (i.e. number of articles including at least a co-author working in a different country with respect to the corresponding author); TNP: number of publications; TC: total citation received; The first three items are in bold (XLSX 13 KB) [file 10071_2020_1448_MOESM4_ESM.xlsx]

## Sheet: Sheet1
	Country Production							Country Production - RA
	Region	CNP	CFreq	SCP	MCP	MCP_Ratio		Region	CNP	CFreq	SCP	MCP	MCP_Ratio	TNP	TC
	USA	56	0.26415	27	29	0.518		USA	278	0.212701	228	50	0.1799	694	3987
	UNITED KINGDOM	27	0.12736	16	11	0.407		UNITED KINGDOM	147	0.112471	114	33	0.2245	304	2425
	HUNGARY	23	0.10849	21	2	0.087		ITALY	130	0.099464	96	34	0.2615	291	2161
	CANADA	19	0.08962	10	9	0.474		HUNGARY	120	0.091813	85	35	0.2917	307	2389
	IRELAND	12	0.0566	12	0	0		AUSTRALIA	89	0.068095	75	14	0.1573	212	1101
	AUSTRALIA	11	0.05189	7	4	0.364		AUSTRIA	74	0.056618	41	33	0.4459	198	1281
	SWEDEN	11	0.05189	8	3	0.273		GERMANY	48	0.036725	36	12	0.25	104	846
	NETHERLANDS	9	0.04245	9	0	0		CANADA	44	0.033665	31	13	0.2955	99	409
	GERMANY	7	0.03302	4	3	0.429		JAPAN	42	0.032135	37	5	0.119	83	734
	INDIA	5	0.02358	5	0	0		SWEDEN	40	0.030604	32	8	0.2	89	996
	JAPAN	5	0.02358	3	2	0.4		FRANCE	26	0.019893	22	4	0.1538	94	291
	SWITZERLAND	5	0.02358	5	0	0		INDIA	22	0.016832	18	4	0.1818	38	178
	ITALY	4	0.01887	2	2	0.5		NEW ZEALAND	21	0.016067	13	8	0.381	32	172
	NORWAY	4	0.01887	4	0	0		ARGENTINA	20	0.015302	19	1	0.05	46	316
	CZECH REPUBLIC	2	0.00943	2	0	0		NETHERLANDS	19	0.014537	11	8	0.4211	47	287
	DENMARK	2	0.00943	2	0	0		SPAIN	19	0.014537	16	3	0.1579	43	286
	FRANCE	2	0.00943	0	2	1		BELGIUM	17	0.013007	13	4	0.2353	43	395
	ISRAEL	2	0.00943	2	0	0		FINLAND	16	0.012242	12	4	0.25	58	216
	NEW ZEALAND	2	0.00943	1	1	0.5		BRAZIL	14	0.010712	8	6	0.4286	38	66
	SOUTH AFRICA	2	0.00943	1	1	0.5		CZECH REPUBLIC	12	0.009181	11	1	0.0833	22	80
	FINLAND	1	0.00472	0	1	1		SWITZERLAND	12	0.009181	8	4	0.3333	33	58
	TAIWAN	1	0.00472	1	0	0		KOREA	9	0.006886	7	2	0.2222	26	31
								NORWAY	9	0.006886	6	3	0.3333	19	58
								IRELAND	8	0.006121	8	0	0	18	118
								MEXICO	8	0.006121	6	2	0.25	12	61
								POLAND	8	0.006121	6	2	0.25	19	55
								TURKEY	8	0.006121	6	2	0.25	15	11
								CHINA	6	0.004591	5	1	0.1667	24	7
								DENMARK	6	0.004591	6	0	0	16	35
								IRAN	6	0.004591	5	1	0.1667	9	27
								PORTUGAL	6	0.004591	5	1	0.1667	21	56
								CHILE	5	0.003826	0	5	1	6	19
								ISRAEL	3	0.002295	1	2	0.6667	4	115
								SERBIA	3	0.002295	1	2	0.6667	6	5
								SLOVAKIA	3	0.002295	1	2	0.6667	8	14
								SOUTH AFRICA	2	0.00153	1	1	0.5	7	40
								TAIWAN	2	0.00153	2	0	0	3	89
								CROATIA	1	0.000765	1	0	0	5	1
								EGYPT	1	0.000765	1	0	0	1	1
								GREECE	1	0.000765	1	0	0	3	0
								SINGAPORE	1	0.000765	1	0	0	3	16
								SWAZILAND	1	0.000765	0	1	1	1	9
