# Supplementary material for: The scholar’s best friend: research trends in dog cognitive and behavioral studies
Source: Anim Cogn. 2020 Nov 21;24(3):541–53. doi: 10.1007/s10071-020-01448-2 (PMC8128826; doi:10.1007/s10071-020-01448-2)
Supplement: Supplementary file 5 — Online Resource 5 The most productive affiliations from 1993 to 2005 ("earlier analysis": EA). The first three items are in bold (XLSX 11 KB) [file 10071_2020_1448_MOESM5_ESM.xlsx]

## Sheet: Sheet1
	Most productive affiliations - EA
	Affiliations	Articles
	Eötvös Loránd University (ELTE) - Hungary	24
	University of Toronto - Canada	20
	Utrecht University - Netherlands	17
	Hungarian Academy of Sciences - Hungary	14
	Queen's University Belfast - UK	12
	Tufts University - USA	12
	University of California Davis - USA	8
	University of Pennsylvania - USA	8
	University of Prince Eduard Island - Canada	7
	Cornell University - USA	6
	Swedish University of Agricultural Sciences - Sweden	6
	Lovelace Respiratory Research Institute - New Mexico	5
	Purdue University - USA	5
	University of California, Irvine - USA	5
	Ohio State University - USA	4
	University of Bern - Switzerland	4
	University of Melbourne - Australia	4
	University of Queensland - Australia	4
	Stockholm University - Sweden	4
	Waltham Centre for Pet Nutrition - UK	4
	Agricultural University of Norway - Norway	3
	University of Lincoln - Uk	3
	Max Planck Institute for Evolutionary Anthropology - Germany	3
	North Carolina State University - USA	3
	North Trondelag Research Institute - Norway	3
	Osaka University - Japan	3
	Royal Veterinary and Agricultural University - Denmark	3
	Stockholm University - Sweden	3
	Texas A&M University - USA	3
	University of Burdwan - India	3
	University of Guelph - Canada	3
	Laval University - Canada	3
	University of Pretoria - South Africa	3
	University of Southampton - UK	3
	Victorian Institute of Animal Science - Australia	3
	Wright State University - USA	3
