# Supplementary material for: The scholar’s best friend: research trends in dog cognitive and behavioral studies
Source: Anim Cogn. 2020 Nov 21;24(3):541–53. doi: 10.1007/s10071-020-01448-2 (PMC8128826; doi:10.1007/s10071-020-01448-2)
Supplement: Supplementary file 6 — Online Resource 6 The most productive affiliations from 2006 to 2018 ("recent analysis": RA). The first three items are in bold (XLSX 16 KB) [file 10071_2020_1448_MOESM6_ESM.xlsx]

## Sheet: nuovo
	Most productive affiliations - RA
	Affiliations	Articles
	Eötvös Loránd University (ELTE) - Hungary	143
	University of Vienna - Austria	107
	University of Milan - Italy	56
	University of Pennsylvania - USA	55
	University of Sydney - Australia	53
	University of Veterinary Medicine Vienna - Austria	51
	University of Lincoln -UK	42
	University of Glasgow - UK	37
	University of Parma - Italy	36
	University of Helsinki - Finland	34
	University of Padua - Italy	34
	University of Florida - USA	32
	University of California, Davis - USA	31
	University of Agricultural Sciences - Sweden	30
	University of Bristol - UK	29
	Max Planck Institute for Evolutionary Anthropology - Germany	28
	Arizona State University - USA	27
	Duke Univerity - USA	24
	Auburn University - USA	22
	La Trobe Univeristy - USA	22
	University of Melbourne - Australia	22
	Azabu University - Japan	21
	Monash University - Australia	20
	University of Bern - Switzerland	20
	University of Pisa - Italy	20
	Linköping University - Sweden	19
	University of Edinburgh - UK	18
	Medical University of Vienna - Austria	16
	University of Lincoln - UK	16
	University of Naples Federico II - Italy	16
	University of Portsmouth - UK	16
	Oregon State University - USA	15
	Semmelweis University - Hungary	15
	Utrecht University - Netherlands	15
	Queen's University Belfast - UK	14
	Purdue University - USA	13
	Royal Veterinary College - UK	13
	Autonomous University of Barcelona - Spain	13
	Ghent University - Belgium	13
	Namur University - Belgium	13
	Hungarian Academy of Sciences - Hungary	13
	Emory University - UK	12
	North Carolina State University - USA	12
	University of Munich - Germany	12
	University of Sao Paulo - Brazil	12
	Waltham Petcare Science Institute - UK	12
	Aix-Marseille University - France	11
	Cornell University - USA	11
	Indian Institute of Science Education and Research, Kolkata - India	11
	Indiana University - USA	11
	Kyoto University - Japan	11
	University of Bari Aldo Moro -Italy	10
	University of Buenos Aires - Brazil	10
	University of Guelph - Canada	10
	University of Michigan - USA	10
	University of Missouri - USA	10
	University of Nottingham - UK	10
	University of Queensland - Australia	10
	Wageningen University - Netherlands	10
	Norwegian University of Life Science - Norway	9
	Seoul National University - South Corea	9
	Tufts University - USA	9
	University of Arizona - USA	9
	University of Bologna - Italy	9
	Federal Rural University of Rio de Janeiro - Brazil	9
	Universitè de Montrèal - Canada	9
	University of Texas at Austin - USA	9
	Budapest University of Technology and Economics - Hungary	8
	Deakin University - Australia	8
	Folkhälsan Research Center - Finland	8
	Pennsylvania State University - USA	8
	Texas Tech University - USA	8
	University of Cambridge - UK	8
	University of Copenhagen - Denmark	8
	Giessen University - Germany	8
	University of Glasgow - UK	8
	University of New England - USA	8
	University of New South Wales - Australia	8
	University of Sussex - UK	8
	University of Toronto - Canada	8
	AVA Association - France	7
	National Veterinary School of Alfort - France	7
	Harvard University - UK	7
	Massey University - New Zeland	7
	Memorial University of Newfoundland - Canada	7
	Newcastle University - UK	7
	Szent István University - Hungary	7
	University of Bari - Italy	7
	University of Kentucky - USA	7
	University of Oxford UK	7
	University of Tasmania - Australia	7
	University of Tokyo - Japan	7
	Uppsala University - Sweden	7
	Aalto University - Finland	6
	CanCog Technologies Inc. - Canada	6
	Central European University - Austria	6
	Indian Institute of Science Education and Research - India	6
	Japan Society for the Promotion of Science - Japan	6
	Ohio State University - USA	6
	University of Adelaide - Australia	6
	University of Canterbury - New Zeland	6
	University of Cordoba - Spain	6
	University of Liverpool - UK	6
	University of Perugia - Italy	6
	University of Wisconsin-Madison - USA	6
	Central Queensland University - Australia	5
	German Research Center for Environmental Health (GMBH) - Germany	5
	Hood College - USA	5
	Jichi Medical University - Japan	5
	Royal Canin Research Centre - France	5
	University of Alabama at Birmingham - USA	5
	University of British Columbia - Canada	5
	University of California, Irvine - USA	5
	University of Exeter - UK	5
	Federal University of São Paulo - Brazil	5
	University of Maryland - USA	5
	University of Moncton - Canada	5
	National Autonomous University of Mexico - Mexico	5
	University of St Andrews - UK	5
	University of Tehran - Iran	5
	University of Turin - Italy	5
	University of Western Ontario - Canada	5
	Ankara University - Turkey	4
	Guide Dogs for the Blind Association - UK	4
	Hartpury University and Hartpury College - UK	4
	Institute of Animal Science - Czech Republic	4
	Institute of Neuroimmunology of the Slovak Academy of Sciences - Slovakia	4
	Ludwig Maximilian University of Munich - Germany	4
	Lund University - Sweden	4
	Masaryk University - Czech Republic	4
	National Police University of China - China	4
	Nihon University - Japan	4
	Norwegian School of Veterinary Science - Norway	4
	Sanofi-Aventis Deutschland GmbH - Germany	4
	University of Belgrade - Serbia	4
	University California, San Diego - USA	4
	University of Eastern Finland - Finland	4
	Laval University - Canada	4
	Royal Veterinary College, University of London - UK	4
	University of Namur - Belgium	4
	University of Pavia - Italy	4
	University of Pretoria - South Africa	4
	University of Southampton - UK	4
	University of Tennessee - USA	4
	University of Victoria - Canada	4
	University of Zagreb - Croatia	4
	University of Zaragoza - Spain	4
	University of Zurich - Switzerlan	4
	Wageningen University & Research - Netherlands	4
	Aarhus University Hospital - Denmark	3
	Autonomous University of Barcelona - Spain	3
	Barnard College - USA	3
	Catholic University College Gent - Belgium	3
	Centre national de la recherche scientifique (CNRS) - France	3
	Colorado State University - USA	3
	Columbia University, Barnard College - USA	3
	Cumhuriyet University - Turkey	3
	Czech University of Life Sciences - Czech Republic	3
	Defence Science and Technology Laboratory - UK	3
	Florey Institute of Neuroscience and Mental Health - Australia	3
	Gifu University - Japan	3
	Gyeongsang National University - South Corea	3
	Illinois State University - USA	3
	Institute of Animal Welfare, Animal Behavior and Laboratory - GermanyAnimal Science	3
	University of Buenos Aires-National Council of Scientific and Technological Research (CONICET)	3
	University College London, UK	3
	Neuropsychiatric Institute, Prince of Wales Hospital - Australia	3
	Katholieke Universiteit Leuven - Belgium	3
	Konrad Lorenz Institute for Evolution and Cognition Research - Austria	3
	Laboratory of Eco-anthropology and Ethnobiology - France	3
	Leiden University - Netherlands	3
	Macquarie University - Australia	3
	Max Planck Institute for the Science of Human History - Germany	3
	Medical Research Institute (IDIM; CONICET-UBA) - Argentina	3
	Montana State University - USA	3
	North Carolina State University - USA	3
	Pazmany Peter Catholic University - Hungary	3
	Scotland's Rural College - UK	3
	Tokyo University of Agriculture and Technology - Japan	3
	Tuskegee University - USA	3
	University of Auckland - New Zeland	3
	Autonomous University of Nuevo León - Mexico	3
	Hartpury University - UK	3
	University of Georgia - USA	3
	University of Kansas - USA	3
	University of London - UK	3
	University of Minnesota - USA	3
	University of Münster - Germany	3
	University of Otago - New Zeland	3
	University of Pittsburgh - USA	3
	University of Porto - Portugal	3
	University of Rostock - Germany	3
	University of Sassari - Italy	3
	University of Skövde -Sweden	3
	University of Texas - USA	3
	University of Trieste - Italy	3
	University of Valencia - Spain	3
	Wageningen University & Research Center - Netherlands	3
	Utah State University - USA	3
	Virginia Commonwealth University - USA	3
	Wake Forest University - USA	3
	Wright State University - USA	3
	Wrocław University of Science and Technology - Poland	3
