# Supplementary material for: The scholar’s best friend: research trends in dog cognitive and behavioral studies
Source: Anim Cogn. 2020 Nov 21;24(3):541–53. doi: 10.1007/s10071-020-01448-2 (PMC8128826; doi:10.1007/s10071-020-01448-2)
Supplement: Supplementary file 7 — Online Resource 7 Numbers of shared publications between countries in the period 1993–2005 ("earlier analysis": EA) (XLSX 9 KB) [file 10071_2020_1448_MOESM7_ESM.xlsx]

## Sheet: Sheet1
	Collaboration - EA
	From	To	Frequency
	CANADA	USA	9
	USA	GERMANY	2
	AUSTRIA	FRANCE	1
	AUSTRIA	ITALY	1
	CANADA	UNITED KINGDOM	1
	FRANCE	HUNGARY	1
	FRANCE	ITALY	1
	GERMANY	SOUTH AFRICA	1
	HUNGARY	ICELAND	1
	NETHERLANDS	FINLAND	1
	SWEDEN	DENMARK	1
	SWITZERLAND	FRANCE	1
	UNITED KINGDOM	BRAZIL	1
	UNITED KINGDOM	HUNGARY	1
	UNITED KINGDOM	ICELAND	1
	UNITED KINGDOM	ITALY	1
	UNITED KINGDOM	SOUTH AFRICA	1
	USA	HUNGARY	1
	USA	JAPAN	1
	USA	TAIWAN	1
