# Supplementary material for: The scholar’s best friend: research trends in dog cognitive and behavioral studies
Source: Anim Cogn. 2020 Nov 21;24(3):541–53. doi: 10.1007/s10071-020-01448-2 (PMC8128826; doi:10.1007/s10071-020-01448-2)
Supplement: Supplementary file 8 — Online Resource 8 Numbers of shared publications between countries in the period 2006–2018 ("recent analysis": RA) (XLSX 9 KB) [file 10071_2020_1448_MOESM8_ESM.xlsx]

## Sheet: Sheet1
	Collaboration - RA
	From	To	Frequency
	USA	CANADA	21
	USA	AUSTRALIA	19
	HUNGARY	AUSTRIA	17
	USA	UNITED KINGDOM	16
	GERMANY	UNITED KINGDOM	14
	AUSTRIA	UNITED KINGDOM	12
	HUNGARY	UNITED KINGDOM	11
	ITALY	CANADA	9
	AUSTRIA	FRANCE	8
	AUSTRIA	ITALY	8
	UNITED KINGDOM	AUSTRALIA	8
	UNITED KINGDOM	ITALY	8
	USA	GERMANY	8
	USA	ITALY	8
	GERMANY	AUSTRIA	7
	HUNGARY	ITALY	6
	UNITED KINGDOM	SWITZERLAND	6
	HUNGARY	USA	5
	USA	FRANCE	5
	USA	NETHERLANDS	5
	USA	SWEDEN	5
	AUSTRIA	SWITZERLAND	4
	GERMANY	NETHERLANDS	4
	SPAIN	UNITED KINGDOM	4
	UNITED KINGDOM	FRANCE	4
	UNITED KINGDOM	IRELAND	4
	USA	BELGIUM	4
	USA	INDIA	4
	USA	JAPAN	4
	USA	KOREA	4
	USA	NEW ZEALAND	4
	USA	NORWAY	4
	HUNGARY	BELGIUM	3
	HUNGARY	FRANCE	3
	HUNGARY	GERMANY	3
	HUNGARY	SPAIN	3
	ITALY	AUSTRALIA	3
	ITALY	FRANCE	3
	ITALY	IRELAND	3
	SPAIN	ITALY	3
	SPAIN	USA	3
	UNITED KINGDOM	BRAZIL	3
	UNITED KINGDOM	NETHERLANDS	3
	UNITED KINGDOM	NEW ZEALAND	3
	UNITED KINGDOM	SOUTH AFRICA	3
	USA	CHILE	3
	USA	SOUTH AFRICA	3
	AUSTRALIA	NEW ZEALAND	2
	AUSTRALIA	SWITZERLAND	2
	AUSTRIA	IRELAND	2
